# Supplementary material for: Ethyl Acetate Fraction of Bixa orellana and Its Component Ellagic Acid Exert Antibacterial and Anti-Inflammatory Properties against Mycobacterium abscessus subsp. massiliense
Source: Antibiotics (Basel). 2022 Jun 17;11(6):817. doi: 10.3390/antibiotics11060817 (PMC9220277; doi:10.3390/antibiotics11060817)
Supplement: Supplementary file 1 [file antibiotics-11-00817-s001.zip]

Archive with 1 entries (1 files):
- antibiotics-1741806-supplementary.pdf
